# Supplementary material for: Genetic Diversity of Sweetpotato (Ipomoea batatas (L.) Lam.) from Portugal, Mozambique and Timor-Leste
Source: Biology (Basel). 2025 Nov 15;14(11):1602. doi: 10.3390/biology14111602 (PMC12650677; doi:10.3390/biology14111602)
Supplement: Supplementary file 1 [file biology-14-01602-s001.zip]

Archive with 5 entries (5 files):
- Figure S1 DeltaK on farm accessions-ID 3903526.jpg
- Figure S2 DeltaK genebank accessions-ID 3903526.jpg
- Table S1. Primers Sequences-ID 3903526.xlsx
- Table S2- SSR screening of 15 sweetpotato accessions from armers fields-ID 3903526.xlsx
- Table S3-SSR screening of 30 sweetpotato accessions held at genebank-ID 3903526.xlsx
