# Supplementary material for: Genetic Diversity of Sweetpotato (Ipomoea batatas (L.) Lam.) from Portugal, Mozambique and Timor-Leste
Source: Biology (Basel). 2025 Nov 15;14(11):1602. doi: 10.3390/biology14111602 (PMC12650677; doi:10.3390/biology14111602)
Supplement: Supplementary file 1 [file biology-14-01602-s001.zip › Table S1. Primers Sequences-ID 3903526.xlsx]

## Sheet: Sheet1
Table S1. SSR markers used in this study including primer sequences and expected sizes
Authors:
Joana Bagoin Guimarães et al.
Correspondence:
joana.guimaraes@iniav.pt
Primer	Name	Primer F	Forward primer	Primer R	Reverse primer	Expected size (bp)		Reference
1	Ib-242	Ib-242F	5'-GCGGAACGGACGAGAAAA-3'	Ib-242R	5'-ATGGCAGAGTGAAAATGGAACA-3'	105-142		Buteler 1999
2	Ib-248	Ib-248F	5'-GAGAGGCCATTGAAGAGGAA-3'	Ib-248R	5´-AAGGACCACCGTAAATCCAA-3'	155-170		Buteler (1999)
3	Ib-255	Ib-255F	5'-TGGGCATTCTCATATTTTGCT-3'	Ib-255R	5'-GCCACTCCAACAGCACATAA-3'	165-170		Buteler (1999)
4	Ib-255F1	Ib-255F1F	5'-CGTCCATGCTAAAGGTGTCAA-3'	Ib-255F1R	5'-ATAGGGGATTGTGCGTAATTTG-3'	210-245		Buteler (1999)
5	Ib-286	Ib -286F	5'-AGCCACTCCAACAGCACATA-3'	Ib-286R	5'-GGTTTCCCAATCAGCAATTC-3'	90-122		Buteler (1999)
6	Ib-297	Ib -297F	5'-GCAATTTCACACACAAACACG-3'	Ib-297R	5'-CCCTTCTTCCACCACTTTCA-3'	130-200		Buteler (1999)
7	Ib-316	Ib-316F	5'-CAAACGCACAACGCTGTC-3'	Ib-316R	5'-CGCGTCCCGCTTATTTAAC-3'	140-155		Buteler (1999)
8	Ib-318	Ib-318F	5'-AGAACGCATGGGCATTGA-3'	Ib-318R	5'-CCCACCGTGTAAGGAAATCA-3'	125-135		Buteler (1999)
9	IB-CIP 13	IB-CIP 13F	5'-CGTGCTTGAGGTCTGAGTAGAA-3'	IB-CIP 13R	5'-TTCCCTAGAAGCTGCGTGAT-3'	196-374		Karuri et al.(2010)
11	IB-R16	IB-R16F	5'-GACTTCCTTGGTGTAGTTGC-3'	IB-R16R	5'-AGGGTTAAGCGGGAGACT-3'	201-214		Karuri et al.(2010)
12	IB-R19	IB-R19F	5'-GGCTAGTGGAGAAGGTCAA-3'	IB-R19R	5'-AGAAGTAGAACTCCGTCACC-3'	190-208		Karuri et al.(2010)
13	IB-S07	IB-S07F	5'-GCTTGCTTGTGGTTCGAT-3'	IB-S07R	5'-CAAGTGAAGTGATGGCGTTT-3'	162-191		Karuri et al.(2010)
