# Supplementary material for: Genetic Diversity of Sweetpotato (Ipomoea batatas (L.) Lam.) from Portugal, Mozambique and Timor-Leste
Source: Biology (Basel). 2025 Nov 15;14(11):1602. doi: 10.3390/biology14111602 (PMC12650677; doi:10.3390/biology14111602)
Supplement: Supplementary file 1 [file biology-14-01602-s001.zip › Table S2- SSR screening of 15 sweetpotato accessions from armers fields-ID 3903526.xlsx]

## Sheet: Table So
175	Accession	IB-S07	IB-S07	IB-S07	Ib-255F1	Ib-255F1	Ib-255F1	Ib-248	Ib-248	Ib-248	Ib-242	Ib-242	Ib-242	Ib-316	Ib-316	IB-R16	IB-R16	IB-R16	Ib-318	Ib-318	Ib-318	Ib-318	Ib-297	Ib-297	Ib-297	Ib-297	IB-R19	IB-R19	IB-R19	Ib-286	Ib-286	Ib-286	Ib-CIP13	Ib-CIP13	Ib-255	Ib-255	Ib-255
1	Portugal-Lira01	175	189		233	233		151	173		109	135		153	153	204	256		125	163			143	197			196	220		99	133	143	372	372	0	0
	Portugal-Lira02	175	189		233	233		151	173		109	135		153	153	204	256		125	163			143	197			196	220		99	135	145	372	372	0	0
2	Açores-A02	187	187		223	257		183	183		145	145		0	0	204	204		143	191			155	155			203	203		99	103	123	262	362	171	171
3	Açores-A10	183	183		225	225		175	175		117	135	145	0	0	204	244		141	195			137	137			121	213	300	99	115	121	262	362	171	181
4	Açores-A20	195	195		209	209		183	183		125	135	145	0	0	196	228		147	185			153	197	249		199	270		99	115		252	306	171	205
5	Madeira-M01	177	209		227	227		173	175		109	135	173	141	157	204	204		123	163			135	139	197	249	197	310		110	110		372	372	155	155
6	Madeira-M02	175	175		233	233		173	173		135	173		141	151	204	256		123	129			143	145	197		200	220		99	99		372	372	165	201	259
7	Madeira-M03	175	195		233	233		151	173		135	147		0	0	204	256		125	129	163		135	197	249		200	310	314	110	145		394	394	155	155
8	Madeira-M04	175	195		233	233		173	173		135	135		145	157	204	256		125	129	163	173	143	197	233		197	220		99	99		394	394	155	165	259
9	Moçambique-Gloria03	171	200	300	233	233		151	173	177	109	135		141	153	204	250	310	125	169			153	197	255		197	223		99	99		394	394	155	259
	Moçambique-Gloria04	175	175		233	233		151	173		135	173		141	153	204	250	310	125	163			155	197	255		197	224		125	145		394	394	155	259
10	Moçambique-Zambézia-Ininda	175	175		233	233		151	173		135	173		153	153	204	250		123	163			135	131			203	234		110	110		372	372	155	155
11	Timor - T01	175	189	289	233	233		151	173	177	135	135		141	153	204	256		125	171	185		149	205			203	233		99	115	145	372	372	0	0
12	Timor-T05	175	225	245	233	233		151	173		133	133		141	153	204	250		129	171	185		149	171	205		200	241	300	99	115		372	372	0	0
13	Timor-T10	175	189		227	245	351	0	0		109	133	135	141	153	204	256		125	135	149		149	205			205	255		99	121		372	372	0	0

## Sheet: BDfinal
	Table S2. SSR screening of sweetpotato (Ipomea batatas) accessions collected at farmers fields, using 12 loci.
	Authors:
	Joana Bagoin Guimarães et al.
	Correspondence:
	joana.guimaraes@iniav.pt
	Accession	IB-S07	IB-S07	IB-S07	Ib-255F1	Ib-255F1	Ib-255F1	Ib-248	Ib-248	Ib-248	Ib-242	Ib-242	Ib-242	Ib-316	Ib-316	IB-R16	IB-R16	IB-R16	Ib-318	Ib-318	Ib-318	Ib-318	Ib-297	Ib-297	Ib-297	Ib-297	IB-R19	IB-R19	IB-R19	Ib-286	Ib-286	Ib-286	Ib-CIP13	Ib-CIP13	Ib-255	Ib-255	Ib-255
1	P1-Li01	175	189		233	233		151	173		109	135		153	153	204	256		125	163			143	197			196	220		99	133	143	372	372	0	0
2	P2-Li02	175	189		233	233		151	173		109	135		153	153	204	256		125	163			143	197			196	220		99	135	145	372	372	0	0
3	A1	187	187		223	257		183	183		145	145		0	0	204	204		143	191			155	155			203	203		99	103	123	262	362	171	171
4	A2	183	183		225	225		175	175		117	135	145	0	0	204	244		141	195			137	137			121	213	300	99	115	121	262	362	171	181
5	A3	195	195		209	209		183	183		125	135	145	0	0	196	228		147	185			153	197	249		199	270		99	115		252	306	171	205
6	M01	177	209		227	227		173	175		109	135	173	141	157	204	204		123	163			135	139	197	249	197	310		110	110		372	372	155	155
7	M02	175	175		233	233		173	173		135	173		141	151	204	256		123	129			143	145	197		200	220		99	99		372	372	165	201	259
8	M03	175	195		233	233		151	173		135	147		0	0	204	256		125	129	163		135	197	249		200	310	314	110	145		394	394	155	155
9	M04	175	195		233	233		173	173		135	135		145	157	204	256		125	129	163	173	143	197	233		197	220		99	99		394	394	155	165	259
10	MZ1-Gl03	171	200	300	233	233		151	173	177	109	135		141	153	204	250	310	125	169			153	197	255		197	223		99	99		394	394	155	259
11	MZ2-Gl04	175	175		233	233		151	173		135	173		141	153	204	250	310	125	163			155	197	255		197	224		125	145		394	394	155	259
12	MZ3-In05	175	175		233	233		151	173		135	173		153	153	204	250		123	163			135	131			203	234		110	110		372	372	155	155
13	T01	175	189	289	233	233		151	173	177	135	135		141	153	204	256		125	171	185		149	205			203	233		99	115	145	372	372	0	0
14	T05	175	225	245	233	233		151	173		133	133		141	153	204	250		129	171	185		149	171	205		200	241	300	99	115		372	372	0	0
15	T10	175	189		227	245	351	0	0		109	133	135	141	153	204	256		125	135	149		149	205			205	255		99	121		372	372	0	0
