# Supplementary material for: Genetic Diversity of Sweetpotato (Ipomoea batatas (L.) Lam.) from Portugal, Mozambique and Timor-Leste
Source: Biology (Basel). 2025 Nov 15;14(11):1602. doi: 10.3390/biology14111602 (PMC12650677; doi:10.3390/biology14111602)
Supplement: Supplementary file 1 [file biology-14-01602-s001.zip › Table S3-SSR screening of 30 sweetpotato accessions held at genebank-ID 3903526.xlsx]

## Sheet: BDfinal
	Table S3. SSR screening of sweetpotato (Ipomea batatas) accessions held at "Banco de Germoplasma de Moçambique", using 10 loci.
	Authors:
	Joana Bagoin Guimarães et al.
	Correspondence:
	joana.guimaraes@iniav.pt
No	Accession	IB-S07	IB-S07	Ib-255F1	Ib-255F1	Ib-248	Ib-248	Ib-242	Ib-242	Ib-316	Ib-316	IB-R16	IB-R16	Ib-318	Ib-318	Ib-297	Ib-297	IB-R19	IB-R19	Ib-286	Ib-286
BD1	Gloria	175	175	217	217	162	162	128	138	141	141	201	201	124	124	127	127	186	186	107	111
BD3	Naspot 5	175	195	219	219	166	166	116	132	143	143	201	201	124	124	138	138	192	192	113	113
BD4	UNK-Malawe	171	171	211	219	158	158	130	130	139	151	201	201	124	124	127	127	186	186	111	119
BD5	Lourdes	175	175	217	217	158	158	118	128	139	151	201	201	122	122	121	135	201	201	103	111
BD6	Namanga	175	175	209	219	148	160	120	120	149	149	201	201	112	116	133	133	204	204	108	115
BD7	Esther	175	175	209	217	152	152	118	130	143	143	201	201	112	118	121	121	192	192	105	111
BD8	Bela	175	175	209	219	146	156	130	130	145	145	201	201	112	118	131	131	201	201	105	115
BD9	Chissicuene 3	171	171	217	217	152	152	130	130	135	135	201	201	110	116	125	137	186	186	103	109
BD10	Gaba-Gaba	171	171	219	219	132	132	118	128	135	135	205	205	110	110	127	133	195	195	103	109
BD11	Nhacutse 3	167	167	211	219	154	154	120	130	147	147	201	201	110	116	127	127	207	207	105	113
BD12	Jonathan	167	167	213	219	154	154	130	130	137	137	209	209	122	122	129	129	198	198	105	113
BD14	Mafuta	167	167	209	219	160	160	120	130	137	137	205	205	120	120	119	119	198	198	107	117
BD15	Nhacutse 4	171	171	209	217	164	164	130	130	143	143	205	205	120	120	125	137	195	195	107	111
BD16	Cacuso	171	195	207	221	170	170	118	128	141	141	205	205	118	118	121	135	213	213	105	117
BD18	Resisto	171	171	209	219	168	168	118	128	155	155	217	217	120	120	121	121	186	186	119	119
BD19	Erica	175	175	209	219	172	172	118	128	143	143	213	213	118	118	121	121	189	189	107	107
BD20	Canassumana	171	171	233	233	172	172	118	128	139	139	209	209	120	128	125	125	183	210	113	141
BD22	Sumaia	171	171	231	231	156	156	130	130	135	145	213	213	118	118	119	119	186	186	107	119
BD23	Nwamazambane	175	175	237	237	156	156	120	130	131	131	213	213	122	122	129	129	189	189	113	139
BD25	Atacana	171	191	215	215	164	164	120	136	129	129	201	201	122	122	131	131	198	219	105	113
BD26	Xitandzana	171	171	229	229	142	162	122	132	131	143	201	201	122	122	121	121	207	207	103	113
BD27	Irene	171	191	217	217	138	162	122	134	131	143	209	209	124	124	147	147	204	204	103	123
BD29	Xiadla xa kau	175	199	223	223	164	164	122	130	129	129	205	205	124	124	129	129	204	204	101	101
BD30	Xiphone	175	175	201	225	146	146	128	128	131	131	201	201	124	124	127	127	198	198	103	109
BD31	SPK 004	163	163	221	221	146	146	116	128	133	133	205	205	124	124	129	129	207	207	103	109
BD32	Nwamonguane	163	163	181	223	148	148	128	128	133	141	197	197	124	124	125	125	183	195	101	121
BD33	LO323	159	159	223	287	120	144	128	128	133	143	197	197	120	120	123	123	183	195	103	111
BD34	Tio Joe	159	159	215	215	144	144	128	128	129	133	197	197	122	122	135	135	183	183	105	117
BD35	MGCL-01	159	159	219	289	174	174	116	128	133	133	197	197	120	120	135	135	186	186	105	121
BD36	Admarc	159	159	229	229	158	158	130	130	133	143	197	197	122	122	129	141	192	192	103	115
